# Supplementary material for: Iridoid Glycosides Isolated from Bellardia trixago Identified as Inhibitors of Orobanche cumana Radicle Growth
Source: Toxins (Basel). 2022 Aug 17;14(8):559. doi: 10.3390/toxins14080559 (PMC9414233; doi:10.3390/toxins14080559)
Supplement: Supplementary file 1 [file toxins-14-00559-s001.zip]

Archive with 1 entries (1 files):
- toxins-1843539-supplementary.pdf
